# Supplementary material for: Exploring the Effects of Selenium and Brassinosteroids on Photosynthesis and Protein Expression Patterns in Tomato Plants under Low Temperatures
Source: Plants (Basel). 2023 Sep 22;12(19):3351. doi: 10.3390/plants12193351 (PMC10574566; doi:10.3390/plants12193351)
Supplement: Supplementary file 1 [file plants-12-03351-s001.zip]

Archive with 1 entries (1 files):
- plants-2624091-supplementary.pdf
